# Supplementary material for: Diabetes May Modulate the Association Between Age and Optical Coherence Tomography Angiography Parameters: A Serial, Cross-Sectional Study
Source: J Pers Med. 2026 May 26;16(6):286. doi: 10.3390/jpm16060286 (PMC13302122; doi:10.3390/jpm16060286)
Supplement: Supplementary file 1 [file jpm-16-00286-s001.zip]

Archive with 1 entries (1 files):
- jpm-4260249-supplementary.pdf
